# Supplementary material for: ‘I Believe What I’m Saying More Than the Test’: The Complicated Place of Rapid, Point-of-Care Tests in Veterinary Diagnostic Practice
Source: Antibiotics (Basel). 2023 Apr 24;12(5):804. doi: 10.3390/antibiotics12050804 (PMC10215651; doi:10.3390/antibiotics12050804)
Supplement: Supplementary file 1 [file antibiotics-12-00804-s001.zip]

Archive with 1 entries (1 files):
- antibiotics-2213589-supplementary.pdf
